# Supplementary material for: Formation control between leader and migratory follower tissues allows coordinated growth
Source: Sci Adv. 2025 Jul 30;11(31):eads2310. doi: 10.1126/sciadv.ads2310 (PMC12309693; doi:10.1126/sciadv.ads2310)
Supplement: Supplementary file 2 — Movies S1 to S12 [file sciadv.ads2310_movies_s1_to_s12.zip]

Archive with 12 entries (12 files):
- ads2310_movie_s1.avi
- ads2310_movie_s2.avi
- ads2310_movie_s3.avi
- ads2310_movie_s4.avi
- ads2310_movie_s5.avi
- ads2310_movie_s6.avi
- ads2310_movie_s7.avi
- ads2310_movie_s8.avi
- ads2310_movie_s9.avi
- ads2310_movie_s10.avi
- ads2310_movie_s11.avi
- ads2310_movie_s12.avi
